# Supplementary material for: Yinang formulation versus placebo granules as a treatment for chronic kidney disease stages III–IV in patients with autosomal dominant polycystic kidney disease: study protocol for a double-blind placebo-controlled randomized clinical trial
Source: Trials. 2019 Aug 7;20:481. doi: 10.1186/s13063-019-3563-5 (PMC6686499; doi:10.1186/s13063-019-3563-5)
Supplement: Supplementary file 2 — Model consent form given to participants and authorized surrogates. (ZIP 39 kb) [file 13063_2019_3563_MOESM2_ESM.zip]

Archive with 2 entries (2 files):
- Additional file 2-Consent form in ChineseR2.doc
- Additional file 2-Consent form in EnglishR2.doc
